# Supplementary material for: Modulation of plant root growth by nitrogen source‐defined regulation of polar auxin transport
Source: EMBO J. 2021 Jan 5;40(3):e106862. doi: 10.15252/embj.2020106862 (PMC7849315; doi:10.15252/embj.2020106862)
Supplement: Supplementary file 2 — Source Data for Expanded View and Appendix [file EMBJ-40-e106862-s016.zip]

Archive with 4 entries (3 files):
- EV Figure Source Data.zip
- Appendix Figure Source Data.zip
- __MACOSX/
- __MACOSX/._Appendix Figure Source Data.zip
