# Supplementary material for: Modulation of plant root growth by nitrogen source‐defined regulation of polar auxin transport
Source: EMBO J. 2021 Jan 5;40(3):e106862. doi: 10.15252/embj.2020106862 (PMC7849315; doi:10.15252/embj.2020106862)
Supplement: Supplementary file 9 — Movie EV6 [file EMBJ-40-e106862-s008.zip]

Archive with 5 entries (4 files):
- EMBOJ-2020-106862_Movie_EV6.mp4
- __MACOSX/
- __MACOSX/._EMBOJ-2020-106862_Movie_EV6.mp4
- EMBOJ-2020-106862_Movie EV6_Legends.docx
- __MACOSX/._EMBOJ-2020-106862_Movie EV6_Legends.docx
