# Supplementary material for: Modulation of plant root growth by nitrogen source‐defined regulation of polar auxin transport
Source: EMBO J. 2021 Jan 5;40(3):e106862. doi: 10.15252/embj.2020106862 (PMC7849315; doi:10.15252/embj.2020106862)
Supplement: Supplementary file 12 — Source Data for Figure 1 [file EMBJ-40-e106862-s011.xlsx]

## Sheet: Figure 1
a	Root Growth Rates						c	Cell Lentgh starting from QC					d	Cell Lentgh starting from QC					e	Mitotic cells/root
	Time (min)	ammonium (n=9)	SE	nitrate (n=8)	SE		Cell position	ammonium, E (n=18)	SE	ammonium, C (n=18)	SE		Cell position	nitrate, E (n=18)	SE	nitrate, C (n=18)	SE			ammonium, E (n=23)	ammonium, C (n=23)	nitrate, E (n=27)	nitrate, C (n=27)
	20	1.10134	0.04342	1.40956	0.07063		1	23.6474	1.24348	27.0302	1.50515		1	28.0044	1.94503	28.3183	1.93926		root 01	1	0	4	0
	40	1.22517	0.06831	1.56286	0.08202		2	26.358	1.63443	25.1957	1.42749		2	26.3801	1.33086	26.0499	1.23094		root 02	2	4	1	2
	60	1.26042	0.06597	1.6198	0.06803		3	25.6529	1.6342	27.3188	1.5983		3	26.51	1.51055	26.0416	1.29165		root 03	1	2	0	2
	80	1.24307	0.06834	1.60824	0.07412		4	25.824	1.90497	24.7491	1.15507		4	25.1605	1.6462	25.2764	1.64162		root 04	0	1	1	0
	100	1.23845	0.07166	1.62894	0.07252		5	26.5522	1.54186	25.1027	1.40936		5	24.3291	1.84612	23.188	0.95638		root 05	1	1	3	0
	120	1.29093	0.07609	1.73007	0.08753		6	23.3587	1.3883	24.8484	1.08087		6	26.7962	1.35457	23.941	0.73459		root 06	0	1	2	1
	140	1.33816	0.07035	1.82394	0.08506		7	22.4008	1.31484	22.3516	0.90882		7	26.3376	1.96426	24.022	1.26477		root 07	0	1	0	1
	160	1.36795	0.06737	1.84177	0.08651		8	23.3711	1.95932	23.1276	1.11253		8	26.1022	1.71506	24.7317	1.18819		root 08	1	3	0	5
	180	1.3634	0.06167	1.82533	0.07702		9	24.232	2.00133	22.9012	1.08445		9	25.0509	1.14214	23.1612	1.19385		root 09	1	1	0	2
	200	1.35156	0.06124	1.75882	0.05582		10	25.0775	1.98234	22.036	1.32618		10	24.8223	1.3523	22.6636	1.23441		root 10	1	1	2	0
	220	1.4021	0.05878	1.72129	0.05975		11	28.2471	1.87167	20.7249	1.30848		11	26.3454	1.48575	23.7699	1.45304		root 11	1	3	1	1
	240	1.42543	0.04915	1.70464	0.06368		12	26.9892	2.31421	21.9689	1.28954		12	27.6275	1.32942	23.1313	1.11802		root 12	1	3	1	1
	260	1.41104	0.04997	1.73189	0.06924		13	26.9602	2.18671	23.3019	0.90457		13	29.0505	1.83807	24.052	1.00496		root 13	1	2	1	1
	280	1.39871	0.0555	1.74185	0.07253		14	30.7691	2.19738	22.6406	1.13401		14	29.6388	3.31151	23.2532	1.16699		root 14	0	3	3	1
	300	1.40854	0.06046	1.76562	0.05746		15	33.4979	3.25999	24.1205	1.15548		15	30.9073	3.52081	23.4065	1.01217		root 15	1	1	1	0
	320	1.38706	0.06361	1.77763	0.06241		16	39.2707	4.04424	26.7018	1.33435		16	34.5234	6.55157	24.9354	1.10542		root 16	1	1	2	2
	340	1.40461	0.05721	1.83635	0.06514		17	43.538	4.18995	29.0171	1.82517		17	36.9301	3.47589	26.2994	1.30636		root 17	2	4	2	1
	360	1.37054	0.06371	1.83982	0.05554		18	51.7586	5.87583	30.8627	2.06452		18	39.2542	3.28183	29.4926	1.54112		root 18	1	2	4	0
	380	1.30161	0.05386	1.75407	0.06925		19	74.2764	6.6896	32.3558	2.03032		19	37.5573	3.39535	32.5462	2.72287		root 19	0	1	1	2
	400	1.18994	0.0637	1.65084	0.06905		20	90.5633	7.7104	35.2409	2.29122		20	44.6974	2.65519	37.1522	3.23734		root 20	1	1	1	2
	420	1.08252	0.04549	1.52224	0.06031														root 21	0	1	1	0
	440	0.98301	0.03484	1.50202	0.07222			E: epidermis						E: epidermis					root 22	0	1	3	0
	460	0.94817	0.03791	1.46096	0.09001			C: cortex						C: cortex					root 23	0	1	2	1
	480	0.94608	0.03934	1.44218	0.08962			n: number of roots						n: number of roots					root 24			0	1
	500	0.96702	0.04045	1.42484	0.09154														root 25			1	5
	520	0.9712	0.04571	1.39876	0.08453														root 26			0	2
	540	0.98858	0.04624	1.40581	0.08041														root 27			2	0
	560	0.99242	0.04037	1.39608	0.07688
	580	0.97185	0.04946	1.41556	0.07855															E: epidermis
	600	0.9676	0.05054	1.42769	0.07389															C: cortex
	620	0.97535	0.0464	1.42244	0.07469															n: number of roots
	640	0.99371	0.04592	1.39007	0.07631
	660	0.99258	0.04633	1.38762	0.07182
	680	1.00165	0.04538	1.43339	0.06928
	700	0.9931	0.04278	1.43643	0.06308
	720	0.99927	0.04433	1.42685	0.06757
	740	1.03147	0.03714	1.44016	0.05643
	760	1.03089	0.03639	1.44468	0.05911
	780	1.02193	0.03806	1.43349	0.04915
	800	1.02071	0.03742	1.42461	0.05649
	820	1.00643	0.03432	1.42878	0.06835
	840	1.01242	0.03736	1.43428	0.0727
	860	0.999	0.04423	1.42328	0.05929
	880	0.99952	0.04279	1.4566	0.06313
	900	0.9906	0.04303	1.43051	0.06742
	920	0.98728	0.04601	1.46469	0.06714
	940	0.9951	0.05171	1.47137	0.07191
	960	0.99006	0.05754	1.47719	0.07385
	980	0.98006	0.06239	1.46762	0.06364
	1000	0.98305	0.06084	1.44835	0.06408
	1020	0.95542	0.06483	1.38082	0.06151
	1040	0.96159	0.05874	1.3715	0.06406
	1060	1.05279	0.06264	1.49302	0.07838
	1080	1.19518	0.07758	1.6296	0.06392
	1100	1.23616	0.08397	1.71203	0.06508
	1120	1.21995	0.08339	1.76245	0.07262
	1140	1.23591	0.07009	1.78384	0.07558
	1160	1.26537	0.07603	1.83878	0.07997
	1180	1.28283	0.08153	1.85457	0.08587
	1200	1.33739	0.08644	1.86657	0.0813
		n: number of roots
