# Supplementary material for: Modulation of plant root growth by nitrogen source‐defined regulation of polar auxin transport
Source: EMBO J. 2021 Jan 5;40(3):e106862. doi: 10.15252/embj.2020106862 (PMC7849315; doi:10.15252/embj.2020106862)
Supplement: Supplementary file 14 — Source Data for Figure 2 [file EMBJ-40-e106862-s012.xlsx]

## Sheet: Sheet1
a	R2D2 Fluorescence Intensity (Red/Green ratio)					b	R2D2 Fluorescence Intensity (Red/Green ratio)
Cell position	ammonium, E (n=5)	SE	ammonium, C (n=5)	SE		Cell position	nitrate, E (n=5)	SE	nitrate, C (n=5)	SE
1	1	0	1	0		1	1	0	1	0
2	1.18015	0.14549	1.09012	0.17031		2	1.08361	0.1297	0.94009	0.12668
3	1.08354	0.16468	1.05238	0.18672		3	1.00773	0.10002	1.00817	0.15846
4	1.00097	0.1474	0.88408	0.12851		4	0.88464	0.10378	0.92481	0.13639
5	1.16122	0.20665	0.79944	0.15184		5	0.88228	0.10613	0.88837	0.10981
6	1.04355	0.21861	0.84629	0.12609		6	0.86568	0.10915	0.83515	0.12552
7	1.13832	0.16373	0.93124	0.1842		7	0.76211	0.12047	0.67605	0.14708
8	1.02706	0.0658	0.74572	0.12762		8	0.80207	0.11765	0.68351	0.14365
9	1.01646	0.15069	0.78334	0.14114		9	0.73293	0.09728	0.71193	0.13034
10	1.20947	0.16338	0.81609	0.17295		10	0.82277	0.13663	0.78498	0.13136
11	1.26722	0.18097	0.82151	0.15103		11	0.81399	0.09522	0.91298	0.16657
12	1.10433	0.17293	0.96357	0.17432		12	0.94088	0.10879	0.97145	0.14458
13	1.33745	0.14235	0.9529	0.1604		13	0.97832	0.13905	0.93602	0.14514
14	1.4526	0.23141	0.88213	0.19721		14	0.89113	0.0664	0.84373	0.14432
15	1.5043	0.15496	0.93964	0.18832		15	1.03406	0.12495	0.85658	0.15343
16	1.199	0.20569	0.93538	0.20207		16	1.00026	0.19268	1.00995	0.21011
17	1.71046	0.22298	0.97949	0.19136		17	1.13484	0.17561	1.05138	0.19758
18	1.77065	0.2387	1.15535	0.20765		18	1.37795	0.13505	1.09711	0.21205
19	1.8638	0.24624	1.00647	0.19926		19	1.3089	0.16409	1.14335	0.19832
20	2.08237	0.19447	1.09473	0.23133		20	1.28794	0.16356	1.10112	0.17917
	E: epidermis						E: epidermis
	C: cortex						C: cortex
	n: number of roots						n: number of roots
