# Supplementary material for: Modulation of plant root growth by nitrogen source‐defined regulation of polar auxin transport
Source: EMBO J. 2021 Jan 5;40(3):e106862. doi: 10.15252/embj.2020106862 (PMC7849315; doi:10.15252/embj.2020106862)
Supplement: Supplementary file 15 — Source Data for Figure 3 [file EMBJ-40-e106862-s013.xlsx]

## Sheet: Sheet1
a	Root Growth Rates						b	Cell Lengths					c	Cell Lengths					d	Mitotic cells/root
	Time (min)	ammonium, eir1-4 (n=5)	SE	nitrate, eir1-4 (n=5)	SE		Cell position	ammonium, E eir1-4 (n=9)	SE	ammonium, C eir1-4 (n=9)	SE		Cell position	nitrate, E eir1-4 (n=8)	SE	nitrate, C eir1-4 (n=8)	SE			ammonium, E eir1-4 (n=10)	ammonium, C eir1-4 (n=10)	nitrate eir1-4, E	w nitrate eir1-4, C
	20	1.31872	0.04805	1.40547	0.02226		1	22.6663	1.68039	24.4185	1.45795		1	25.7215	1.31717	26.7968	3.80322		root 01	5	3	2	2
	40	1.31521	0.05236	1.46439	0.0465		2	25.0634	2.29068	23.952	1.40919		2	27.7431	1.72373	25.3897	1.12996		root 02	1	1	1	1
	60	1.38352	0.05334	1.39138	0.05113		3	24.0026	1.32091	25.3124	2.14913		3	27.062	2.1688	23.9164	2.15147		root 03	2	3	3	3
	80	1.38611	0.05304	1.35932	0.05709		4	21.6864	2.00073	24.9597	1.76987		4	26.5176	1.8882	22.1123	2.03292		root 04	1	4	3	4
	100	1.48785	0.04984	1.43994	0.07709		5	24.7323	2.13788	22.5687	1.83863		5	24.7679	2.44401	20.8866	1.10916		root 05	3	0	2	4
	120	1.50732	0.05413	1.47911	0.0852		6	21.1247	2.37869	23.675	0.96374		6	25.7634	1.74416	23.2666	1.10483		root 06	0	1	3	5
	140	1.46879	0.06027	1.46879	0.08336		7	21.5446	1.94873	20.6044	1.0771		7	29.123	3.12674	23.8455	1.4357		root 07	4	1	2	4
	160	1.49363	0.06377	1.47662	0.0871		8	22.6872	2.57681	22.1755	1.94251		8	27.3778	1.62079	24.2797	1.42963		root 08	3	5	3	2
	180	1.46674	0.06546	1.48383	0.09485		9	23.2814	2.66199	22.666	1.5381		9	26.2961	1.96141	21.9534	1.12443		root 09	2	0	3	3
	200	1.48538	0.05709	1.52134	0.08541		10	24.6213	2.11483	21.4494	1.90947		10	24.6683	1.53772	21.9898	1.44663		root 10	1	2
	220	1.38771	0.04322	1.46844	0.09486		11	27.4272	2.33907	21.0365	1.69735		11	26.3956	2.57402	23.1823	2.95607
	240	1.3811	0.04226	1.43185	0.09774		12	25.5327	3.2446	20.1884	1.59385		12	28.6409	1.5869	22.3011	1.65306			E: epidermis
	260	1.37278	0.04099	1.41877	0.09884		13	27.019	3.98453	21.9841	0.91149		13	31.0426	2.44836	22.3434	1.77144			C: cortex
	280	1.3867	0.04083	1.38218	0.10311		14	31.192	3.88203	21.4951	1.44889		14	34.4275	6.10308	23.1167	1.80631			n: number of roots
	300	1.37695	0.03757	1.38164	0.10487		15	34.2102	5.91497	23.4232	1.30648		15	34.6933	6.78478	23.9053	1.80652
	320	1.34829	0.04242	1.37362	0.09579		16	38.0854	6.8838	26.1533	2.24106		16	38.2799	13.3945	24.8979	2.13902
	340	1.31509	0.04541	1.37934	0.10538		17	41.8439	7.49289	30.0827	2.47262		17	38.9117	7.03116	24.698	2.16444
	360	1.32513	0.04922	1.3597	0.11449		18	54.8594	8.49254	33.5695	4.80307		18	42.5843	9.55477	29.4672	2.47114
	380	1.33176	0.0495	1.35962	0.11415		19	44.5259	9.11069	36.4141	4.67031		19	50.5059	8.29176	36.7924	4.75736
	400	1.33175	0.04865	1.3779	0.11066		20	31.4915	1.17605	37.8526	4.07857		20	61.6009	10.1495	40.645	4.35872
	420	1.34643	0.06239	1.39795	0.11766
	440	1.35988	0.06271	1.34476	0.09716			E: epidermis						E: epidermis
	460	1.32133	0.05663	1.39441	0.12417			C: cortex						C: cortex
	480	1.29804	0.06204	1.34992	0.11928			n: number of roots						n: number of roots
	500	1.21346	0.04888	1.20814	0.10101
	520	1.1448	0.06117	1.19866	0.0949
	540	1.10766	0.05365	1.19585	0.09182
	560	1.09039	0.0545	1.18483	0.08978
	580	1.08886	0.05689	1.19568	0.0827
	600	1.09855	0.05388	1.19955	0.08797
	620	1.12205	0.0533	1.22981	0.09931
	640	1.09477	0.04942	1.23835	0.10266
	660	1.08009	0.03995	1.2395	0.10361
		n: number of roots
