# Supplementary material for: Modulation of plant root growth by nitrogen source‐defined regulation of polar auxin transport
Source: EMBO J. 2021 Jan 5;40(3):e106862. doi: 10.15252/embj.2020106862 (PMC7849315; doi:10.15252/embj.2020106862)
Supplement: Supplementary file 16 — Source Data for Figure 4 [file EMBJ-40-e106862-s014.xlsx]

## Sheet: Sheet1
a	PIN2-GFP Fluorescence Intensities					b	PIN2-GFP lateralization index (apical/lateral side)			c	PIN2-GFP Fluorescent Intensity ratio (inside vs membrane)			d	PIN2-DENDRA Fluorescent Intensities (green or red signal)										e	FRAP, PIN2-GFP recovery after foto-bleaching				f	Number of GFP positive spots from the apical side along a 30µm long region
	ammonium, E P2wt (n=15)	ammonium, C P2wt (n=15)	nitrate, E P2wt (n=10)	nitrate, C P2wt (n=10)			ammonium (n=31)	nitrate (n=24)			ammonium (n=6)	nitrate (n=6)			Time (h)	ammonium green, norm	SE	ammonium red, norm	SE	nitrate green, norm	SE	nitrate red, norm	SE			Time (min)	ammonium (n=5)	nitrate (n=5)			Distance	ammonium (n=4)	SE	nitrate (n=4)	SE
	51.253	22.379	93.737	54.282			0.49647	0.72846			0.23047	0.18049			0	1	0	1	0	1	0	1	0			0.5	48.2948	49.8023			0.8	0.18707	0.07033	0.13972	0.0178
	103.035	24.946	66.72	61.832			0.43092	0.58898			0.18897	0.15908			0.5	1.13677	0.04847	0.97235	0.0141	1.15675	0.05242	0.98674	0.03383			1	48.8132	55.334			1.6	0.65604	0.1069	0.45849	0.09303
	46.428	19.02	114.247	60.087			0.44859	0.6439			0.27797	0.18387			1	1.19277	0.03781	0.92932	0.03544	1.22458	0.13715	0.97054	0.01705			1.5	54.6611	54.1061			2.4	0.62536	0.08992	0.59338	0.07631
	104.78	12.578	115.645	39.99			0.49416	0.71718			0.35666	0.20872			1.5	1.217	0.08349	0.8996	0.03421	1.3358	0.15527	0.91665	0.03286			2	52.8094	51.3529			3.2	0.56545	0.09439	0.69131	0.06725
	50.935	13.786	120.84	56.44			0.44265	0.56052			0.25634	0.18219			2	1.19021	0.1392	0.87247	0.06685	1.30324	0.2514	0.85424	0.09079			2.5	47.8803	53.1124			4	0.44493	0.11701	0.74817	0.08739
	52.944	18.811	219.214	99.708			0.47286	0.58652			0.0624	0.01762			2.5	1.2858	0.07075	0.8175	0.10802	1.35254	0.33559	0.78882	0.04989			3	50.9125	58.7882			4.8	0.3117	0.07258	0.67228	0.04815
	75.722	15.951	230.253	89.514			0.56814	0.55046							3	1.2379	0.10799	0.71588	0.1463	1.51749	0.32164	0.78705	0.01403			3.5	52.7563	60.7362			5.6	0.22469	0.08412	0.74092	0.067
	67.293	13.476	250.161	122.94			0.58197	0.64815			n: number of roots				3.5	1.23856	0.06906	0.63899	0.17863	1.61665	0.36319	0.75992	0.04141			4	52.4921	63.6979			6.4	0.20984	0.0667	0.68977	0.08204
	69.55	12.631	235.989	111.974			0.52148	0.56772			5 cells/roots were analyzed				4	1.23525	0.12304	0.60049	0.14569	1.67327	0.38646	0.72883	0.09213			4.5	58.1359	55.7649			7.2	0.14827	0.05671	0.5035	0.07549
	21.173	14.198	214.089	103.091			0.49021	0.5628							4.5	1.19836	0.08764	0.56365	0.15956	1.86501	0.21702	0.7098	0.07154			5	50.7089	63.1544			8	0.08174	0.04298	0.50673	0.08582
	79.534	18.897					0.5643	0.57149							5	1.12884	0.16499	0.51204	0.16622	1.89966	0.33451	0.67539	0.12612			5.5	50.996	57.7485			8.8	0.13916	0.03851	0.43671	0.08173
	32.418	24.791					0.58079	0.50688							5.5	1.09362	0.1619	0.44287	0.1572	1.858	0.32107	0.63511	0.1401			6	55.5908	65.2503			9.6	0.1052	0.03163	0.2814	0.05277
	72.406	15.685					0.48966	0.47364							6	0.99473	0.06615	0.33897	0.074	1.90495	0.38713	0.57762	0.1411			6.5	47.7073	67.1371			10.4	0.17326	0.05385	0.27833	0.03297
	75.975	24.029					0.68167	0.54014																		7	46.7415	57.8746			11.2	0.09873	0.02558	0.22394	0.04179
	60.13	19.251					0.61109	0.57053							Data derived from averaging data from 6 roots/treatment											7.5	57.5756	69.6484			12	0.11695	0.0524	0.1922	0.03049
							0.56388	0.6689																		8	55.2346	74.8899			12.8	0.07964	0.03192	0.19638	0.04126
	n: number of roots						0.49824	0.88978																		8.5	48.1406	65.0589			13.6	0.11081	0.044	0.21475	0.06708
	5 membranes/root were analyzed						0.56559	0.70915																		9	51.0485	65.1273			14.4	0.2333	0.10043	0.13055	0.03645
							0.59696	0.49234																		9.5	53.7401	64.7856			15.2	0.09057	0.05332	0.31803	0.06021
							0.62737	0.48375																		10	52.4026	60.5236			16	0.14069	0.08292	0.19114	0.08646
							0.61205	0.61709																							16.8	0.16362	0.08288	0.11623	0.04668
							0.55486	0.49748																			n: number of roots				17.6	0.08105	0.06427	0.13002	0.03105
							0.43622	0.66788																							18.4	0.08634	0.02616	0.12262	0.05633
							0.47482	0.6768																							19.2	0.10499	0.06169	0.15418	0.04365
							0.4963																								20	0.07112	0.02399	0.10647	0.06118
							0.52101																								20.8	0.06715	0.01608	0.13719	0.03168
							0.59298																								21.6	0.1157	0.06905	0.14272	0.03918
							0.40786																								22.4	0.1285	0.04309	0.18127	0.05384
							0.50389																								23.2	0.09888	0.02768	0.16136	0.04761
							0.53199																								24	0.09597	0.0342	0.15689	0.0292
							0.59571																								24.8	0.07904	0.02665	0.13003	0.03211
																															25.6	0.06395	0.02472	0.14551	0.04633
							n: number of cells																								26.4	0.12673	0.03948	0.13606	0.04691
							6 roots were analyzed/treatment																								27.2	0.11841	0.0193	0.12321	0.0346
																															28	0.15226	0.06314	0.15502	0.03132
																															28.8	0.13184	0.06841	0.12687	0.01222
																															29.6	0.07234	0.01941	0.09538	0.04894
																																n: number of roots
