# Supplementary material for: Modulation of plant root growth by nitrogen source‐defined regulation of polar auxin transport
Source: EMBO J. 2021 Jan 5;40(3):e106862. doi: 10.15252/embj.2020106862 (PMC7849315; doi:10.15252/embj.2020106862)
Supplement: Supplementary file 17 — Source Data for Figure 5 [file EMBJ-40-e106862-s015.xlsx]

## Sheet: Sheet1
d	PIN2-GFP Fluorescent intensities													g	PIN2-GFP lateralization index (apical/lateral side)
	ammonium, E P2wt (n=15)	ammonium, C P2wt (n=15)	nitrate, E P2wt (n=10)	nitrate, C P2wt (n=10)	ammonium, E P2D (n=9)	ammonium, C P2D (n=9)	nitrate, E P2D (n=10)	nitrate, C P2D (n=10)	ammonium, E P2A (n=12)	ammonium, C P2A (n=12)	nitrate, E P2A (n=8)	nitrate, C P2A (n=8)		number of cells	ammonium, P2wt (n=5)	nitrate, P2wt (n=5)	ammonium, P2D (n=5)	nitrate, P2D (n=5)	ammonium, P2A (n=5)	nitrate, P2A (n=5)
	51.253	22.379	93.737	54.282	59.008	70.819	229.987	236.537	112.764	38.127	123.532	58.795		1	0.58197	0.64815	0.41819	0.52355	0.60535	0.85453
	103.035	24.946	66.72	61.832	104.43	57.472	250.25	151.394	62.516	31.092	157.422	72.531		2	0.52148	0.56772	0.61033	0.5688	0.73171	0.84378
	46.428	19.02	114.247	60.087	41.733	75.214	251.578	138.382	155.526	54.183	173.567	56.04		3	0.49021	0.5628	0.57377	0.49417	0.85591	1.16162
	104.78	12.578	115.645	39.99	86.629	60.114	251.618	123.562	112.512	38.062	87.434	50.592		4	0.5643	0.57149	0.43173	0.35627	0.91543	0.82205
	50.935	13.786	120.84	56.44	60.69	41.626	253.393	188.251	70.352	50.218	184.179	52.837		5	0.58079	0.50688	0.44075	0.49829	1.11656	0.72882
	52.944	18.811	219.214	99.708	53.919	46.251	143.265	103.458	103.354	45.645	166.236	95.225		6	0.48966	0.57364	0.3761	0.61434	0.75887	0.68524
	75.722	15.951	230.253	89.514	76.571	43.579	157.748	99.348	122.377	48.553	231.025	68.458		7	0.4562	0.54014	0.33785	0.56686	0.97281	0.89185
	67.293	13.476	250.161	122.94	40.564	47.068	142.665	85.607	122.686	81.908	175.251	76.743		8	0.3456	0.57053	0.24959	0.40926	0.88118	0.95109
	69.55	12.631	235.989	111.974	48.853	35.483	186.178	101.145	118.924	66.467				9	0.56388	0.6689	0.44585	0.5624	1.10962	0.81936
	21.173	14.198	214.089	103.091			167.476	73.612	166.759	87.777				10	0.49824	0.88978	0.3256	0.52697	0.95659	0.93681
	79.534	18.897							173.177	86.901				11	0.56559	0.70915	0.56427	0.26266	0.60533	0.84338
	32.418	24.791							153.822	83.372				12	0.59696	0.6432	0.57949	0.51371	0.95682	0.61262
	72.406	15.685												13	0.4567	0.6987	0.53593	0.58175	0.89351	0.77297
	75.975	24.029												14	0.4876	0.61709	0.68799	0.57955	1.16026	0.7379
	60.13	19.251												15	0.55486	0.69748	0.61222	0.54408	0.91664	0.90386
														16	0.43622	0.66788			0.93377	0.95017
														17	0.47482	0.6768
	E: epidermis													18	0.4963
	C: cortex													19	0.52101
	n: number of roots													20	0.59298
														21	0.40786
														22	0.50389
														23	0.53199
														24	0.59571
															E: epidermis
															C: cortex
															n: number of roots
